# Supplementary material for: Construction and validation of co-expression vector for rice alpha tubulin and microtubule associated protein respectively fused with fluorescent proteins
Source: PeerJ. 2024 Sep 26;12:e18118. doi: 10.7717/peerj.18118 (PMC11439384; doi:10.7717/peerj.18118)
Supplement: Supplemental Information 1 [file peerj-12-18118-s001.zip]

Archive with 5 entries (4 files):
- The original images for Fig.1/Fig.1a.png
- The original images for Fig.1/Fig.1b.png
- The original images for Fig.1/Fig.1c.tif
- The original images for Fig.1/Fig.1d.tif
- The original images for Fig.1/
