# Supplementary material for: Construction and validation of co-expression vector for rice alpha tubulin and microtubule associated protein respectively fused with fluorescent proteins
Source: PeerJ. 2024 Sep 26;12:e18118. doi: 10.7717/peerj.18118 (PMC11439384; doi:10.7717/peerj.18118)
Supplement: Supplemental Information 2 [file peerj-12-18118-s002.zip]

Archive with 5 entries (4 files):
- The original images for Fig.2/Fig.2a.png
- The original images for Fig.2/Fig.2b.tif
- The original images for Fig.2/Fig.2c.tif
- The original images for Fig.2/Fig.2d.tif
- The original images for Fig.2/
