# Supplementary material for: Construction and validation of co-expression vector for rice alpha tubulin and microtubule associated protein respectively fused with fluorescent proteins
Source: PeerJ. 2024 Sep 26;12:e18118. doi: 10.7717/peerj.18118 (PMC11439384; doi:10.7717/peerj.18118)
Supplement: Supplemental Information 3 [file peerj-12-18118-s003.zip]

Archive with 17 entries (12 files):
- The original images for Fig.3(JPEG格式)/
- The original images for Fig.3(JPEG格式)/Fig.3a/
- The original images for Fig.3(JPEG格式)/Fig.3a/GFP-α tubulin.jpg
- The original images for Fig.3(JPEG格式)/Fig.3a/Merge.jpg
- The original images for Fig.3(JPEG格式)/Fig.3a/mCherry-GL7.jpg
- The original images for Fig.3(JPEG格式)/Fig.3b/
- The original images for Fig.3(JPEG格式)/Fig.3b/GFP-α tubulin.jpg
- The original images for Fig.3(JPEG格式)/Fig.3b/Merge.jpg
- The original images for Fig.3(JPEG格式)/Fig.3b/mCherry-OsKCBP.jpg
- The original images for Fig.3(JPEG格式)/Fig.3c/
- The original images for Fig.3(JPEG格式)/Fig.3c/GFP-α tubulin.jpg
- The original images for Fig.3(JPEG格式)/Fig.3c/Merge.jpg
- The original images for Fig.3(JPEG格式)/Fig.3c/mCherry-OsCLASP.jpg
- The original images for Fig.3(JPEG格式)/Fig.3d/
- The original images for Fig.3(JPEG格式)/Fig.3d/GFP-α tubulin.jpg
- The original images for Fig.3(JPEG格式)/Fig.3d/Merge.jpg
- The original images for Fig.3(JPEG格式)/Fig.3d/OsMOR1-mCherry.jpg
