# Supplementary material for: Construction and validation of co-expression vector for rice alpha tubulin and microtubule associated protein respectively fused with fluorescent proteins
Source: PeerJ. 2024 Sep 26;12:e18118. doi: 10.7717/peerj.18118 (PMC11439384; doi:10.7717/peerj.18118)
Supplement: Supplemental Information 15 [file peerj-12-18118-s015.txt]

ATGCCTCCGGCGAGGGTGCTCGGCGGCGGTGGTGGAGGAGGGGGGTTGGGGGACGAGGCGCCGGAGCTGGAGAGGCAGATGGGGTGCATGGCCGGCATCTTCCAGATCTTCGACCGCCGCCAGCGCCTGCTCACCGCGCGCCGCCGCCGCCCGCCGCCCAAGATGCTGCCCCCGGGCCCAGGCCATACTCTTCCAAGAAGCAGCAGCGATGTTGCAGCGCAGAGCTCAAGTACCTCCAAGATCGTTCTGGAGAAAACATTCAGCAAGAGCATGACCGAGAACAGTAGCCTTTCAATAGAGTCATCAAGGGCTTCCTGTTCTTCCTCCTCATGCTCATCCTTTTCATCACTTGATGGCAACAAATCGATCCAACAAGAGCTGCCATACATCAACGAGCAGCTCTTTGTACAGAGGCCACTGAAGAGCTCACCAAGTCTGAAGGACCCAGTCATGGACACCAGGTCTGGACAGTCAAACATTGGCTTCAGAGACATTGTGAAGGACTCCATTAACCGGGACACCGGAGGCCTTACTGTCAAGACCTCGGTGAAGGATGCAAGGAGGAATGGGCAGTACAAAGACTCACCAAGGCCCTTGCTGCTCTCCAAATCAATGGATGGGACCTACGTCATCGGGATCGATAGGAGCACCAAGGTCCCTGCTAATGCTGTTGAATCCAGCAGGCGATTCCCAGAGCAGTCGCGCTTCTCATGCGATGATCGGCGGCTCCTGAGGCCAGTTGAAGCTCAAGAGAACAAGAAGCCTTCCACAAGGCTCAAAGAGCTTCCCAGACTGTCCTTGGACAGTAGGAAAGAAACCCTGAGCTCGAGTTCTCGCCAGAAGACCTTCAGTTACAGGAGAACCGACGACAGTCTCATGGATGCTCTTAGGCCTCAAGATTCCCCAGGCCATAGGCGTGCCAGCAGTGTCATTGCCAAGCTGATGGGGTTGGAAGAAGCACCCAATGCTACAGGGGTGCTAACTGTTGATAGCTACGAGCCTGAAAGATCACCAAGACCAGCAGAAGACACACAGAAGGAGCATCCAGTACCTTCCCCTAGAAGATTTTGTCAGGATCCACGCGAGTCGCTGCCAAAAGATGAGTCTCCGGCAATGAAAACCAAGCCTTCTCCAAGAATTCTTACTGAATCTGCTCCTTGGAGGCAGCAGGAGAAGATTGCCACCAGTAGCAAGGCTTCACAATGCCGAGATGCTGAAGTTCGACCAAGGACTGCATCTCTCTATGCCTACATTGAGAGAAGGGGCGGGGGGCTTGAGTTCTTGGAGTGCAACAAGGACTTCAGGGCTCTCAGGATACTGGAAGCGCTGCACGCAAAGGATGCCAAGCGCCAGAACGATGGCAATGGCGCATTAACAGTGGCTGCTCAGCAGGCAGGGGATGCACTGAACACCAGTTCCAGACACTTCCAGCCTCCCATTGTAGTCATGAAGCCAGCAAGAAGCACTGAGAAGCAGCCAGGGGTTTCACTTGCTTCAGTTGATCCCCTTGCAGGGTTCAGAAACCTCAGGAAGCTGCAGGCCAGAGATGCGCCTTGCATTGGCGAGCATGAGACCAGCACAAATGAGAAGGTCCATTCTCGCATTTCAAGGGCACAATCCAAGTCCGATGAACCTGCTAGCCGTGCAAGCTCTCCAAGGCCTACAGGATCATCAAGCCCCAGGACAGTGCAGCGGAAGGCAGAGTCAGAAAGGAGGTCTCGTCCACCTGTCTCACCGAAGTCCCCAAGCAAGAAGTCCAGTGAAGCAGCCTCTCCTGGAGGAAGAACAAGAACAAAGCCTTCTCAAGGGAAGAACCACCGTGACAATGAGGTCTCGAAGAGTCCAAGAAGCAGAATCAGCATGGTGAAGGAGATCGACATAAGCATCATGGATTTTCAAAAGCCCCTAGCATCGACACCAAGTCACAAGGGAACTCCTGCAGTTCTTGCTTCAGATCAGAAGATTAATTCACTGGAGAATGCCCCAAGTCCCATCTCTGTCCTCGACACGTCATATTACCATACAAGACTGTCATATTCATTCAAAGATGGGGAGACACATTCTTCAGAGGAGTGCTGGAACCCGAACAGCCTGCCTGACACGCCACAGTCCAAGACGAGCAGTGAAGTCAGCCAGATCAAACCAGAAAATTTTGAGGCCCTCATCCAGAAGCTTGAGCAATTGCAGTCAATGAATGATGAAGTTGCAAACAAGAAAGATCATCAGTACATTTACGAGATACTCTTAGCATCTGGCCTCCTGCACAAAGAACTTAGCTTCGTAGCCATGCCTGGTCAAGCATGGCCATCAAGCTGCCTGATCAATCCAGAGCTCTTCCTCATTCTTGAACAAACAAAGCCAGATTTTGCTTCAGCAGACCAAACTGTTACCAAGAGCTCCAAAGCTAACACAGAAAAGCTTCATCGAAGAATTGTATTCGATCTGGTAAACGAAATTACAGCTCAGAAGATGAACATTCATTGCTCGGCAAGTCAGTCAGCCAAGTCGCTTCAATTAAGGAAGTACAACGGATGGCGACTTTTTAAGGACCTGTGCACAGAGGTTGACAGGCTTCAATCTGAGAGTTCAGCGATAAAATGCTCTGAAGAGGATGGGGATGAAAGAATGCTATTGGTTGAGGATCCACTGAATGGAATAGAAGATTGGAGCTTCGATAGTGAATCGCCAAGCACGGTTTTGGAGATCGAAAGATTAATCTACAAGGACCTCATTGACGAGGTCATATGGGATGAGGCCACAGGGAAGATGCAAGGTGGACAGTGGAACCTAAAGAGGCAGCTGTCATTTAGTAGTACAAGCTGA
