# Supplementary material for: Construction and validation of co-expression vector for rice alpha tubulin and microtubule associated protein respectively fused with fluorescent proteins
Source: PeerJ. 2024 Sep 26;12:e18118. doi: 10.7717/peerj.18118 (PMC11439384; doi:10.7717/peerj.18118)
Supplement: Supplemental Information 16 [file peerj-12-18118-s016.txt]

ATGAACGGTGGCGGCGCCAGCGGCGGCGATGGGTACGACAGCGACGGCTACAGCTTCGCG
CCACCTACCCCGACGACTTTGTCTATGTCCATACCTCCGGAACTTGCTGGAGCAATTCCA
CTTATTGATAGGTTCCAGGTAGAGGGCTTTCTGAAGGCAATGCAAAAACAGATCCATTCA
GCTGGAAAACGTGGTTTTTTTTCGAAGAAATCTGTGGGACCACATGTTCGTGAAAAGTTC
ACCTTGGAAGATATGTTGTGCTTCCAAAAGGATCCTATTCCAACGTCATTGCTAAAAATA
AGTAGTGACCTTGTAAGCCGTTCAATTAAGTTATTCCATGTCATACTGAAGTACATGGGC
ATCGATTCCCCAGCAATAATAAGTTTGGATGAAAGAATTGAACTTGTTGCAAAGCTTTAC
AAGCATACTTTGAAACGTTCTGAACTGAGAGATGAGCTCTTTGCACAGATTTCAAAACAA
ACACGTAACAATCCCGACAGGGCTTGGTTAATAAGAGCTTGGGAGCTTATGTATTTATGT
GCGTCATCCATGCCACCAAGCAAAGATATTGGAGCATACTTGTCTGAGTATGTTCACTAC
ATTGCTCATGGCGCTACAACTGATTCTGATGTTCGAGTTCTAGCACTTAACACACTAAAT
GCACTGAAACGCTCAGTTAAGGCAGGCCCTAGGGTTACAATTCCTGCACGGGAGGAGATA
GAGGCTCTTTTATCCAGCCGTAAGCTTACAACAATTGTTTTTTTCTTGGATGAAACTTTT
GAAGAGATCACATATGACATGGCAACAACTGTTGCTGATGCTGTTGAGGAACTTGCTGGC
ATTATCAAACTTTCAGTATATTCTAGTTTCAGCCTTTTTGAATGCCGAAAGGTTGTTAAT
GGATCCAAGTCTTCAGATGTTGGCAATGAGGAGTACATTGGTTTAGATGATAACAAATAT
ATTGGTGACCTCCTATCTGAATTCAAGGCAGCCAAGGATCGGAACAAAGGAGAAATTTTA
CACTGCAAACTTGTATTTAAAAAACGCCTCTTCCGTGAGTCCGATGAGGCTATAACTGAT
CCAATGTTTGTTCAGCTATCTTATGTCCAGTTACAACATGATTATATTTTAGGAAACTAT
CCAGTAGGTAGGGATGATGCTGCACAGCTATCTGCTCTGCAAATATTGGTCGAAATTGGC
TTTGTTGACAATCCTGAGTCTTGTGTTGAATGGATATCTCTTTTAGAGAGATTTCTACCC
AGACAAGTTGCAATTACAAGAGCAAAGCGAGACTGGGAGCTTGACATTGTCTCACGCTAT
CAGTTAATGGAACATCTGTCAAAAGATGATGCAAGGCAACAGTTTCTCAGAATCTTAAGG
ACTCTTCCATATGGGAACTCAGTTTTCTTCAGTGTCCGGAAGATTGATGATCCAATAGGA
CTTTTACCTGGAAGAATCATTCTGGGAATAAACAAACGAGGGGTTCATTTTTTCCGTCCG
GTTCCCAAGGAATATCTTCATTCTGCAGAACTGAGAGATATCATGCAATTTGGGAGCAGC
AATACCGCTGTTTTCTTTAAAATGAGAGTCGCTGGTGTTCTTCATATCTTTCAGTTTGAA
ACTAAGCAGGGCGAGGAAATATGTGTAGCACTTCAGACGCATATCAATGATGTGATGCTC
CGCAGATATTCAAAAGCACGCTCTGCTACTAGCGCGGTTTCTCAAAACGATGTTTCTCAA
ACATATAAACCACCGAATATTGAAATATATGAGAAACGTGTCCAAGAACTGTCAAAAGCA
GTTGAGGAATCTGAAAGGAAAGCAGATCTGTTGAATGAGGAGTTACAGAAGAAGACAAAA
CAAGAAAGAGATATGCAAAAAGAATTAGAAGGTCTGAGGGATACCTTGCAATCTGAACGG
CAAAGCATTAAAGAAGTAACAAATGATCTTGATAAACTAAAATCCCTTTGTGATGAAAAG
GACTCCTCTTTGCAGGCTTCACTGATGGAGAAAACTAGACTGGAGACCAGATTAAAAAGT
GGTCAGGGCCAAGAAAGCAGTAATAGAACAGGAGTATCAGGAAATCATTTTGAGAGAGAT
ACTCTCCCAACTGTAGGCACTGTCAATAATAGCATTGAGATGTTAGCAAAGCTTGAGGAG
GAGTTAAAATCCTGTAAGAAGGAGCTTGATGCATCCAAGGAATTATCAAAGAAATTAACA
ATGGAAAATAATCTGCTTGACCAGAAGGTTCAAAGGCTTGAAAGAGCAAAAAGTGAAGAG
AAAAGTAATATGGAAAGAGTTTATGAGGATGAATGTTGCAAGCTGAAATCTCGTATTGCT
GAATTGGAGCAAAAACTGGAAAGCAGAACACGTTCCCTGAATGTTACTGAATCGACTCTT
GCCTTAAGAAATGCTGAGGTGGATACATTGCAAAACAGTCTCAAAGAACTTGACGAGTTA
CGAGAGTTCAAAGCGGATGTGGACAGAAAAAACCAACAGACTGCTGAGATTCTTAAAAGG
CAAGGAGCACAATTGATTGAGCTTGAAAATCTTTATAAGCAAGAGCAGGTTCTGAGAAAG
CGTTATTATAACACAATTGAAGATATGAAGGGAAAAATAAGAGTTTTTTGTCGTCTGCGT
CCTCTAAATGATAAGGAGCTCATTGAAAAGGACAAGAATATTGTTTGCAGCCCTGATGAG
TTTACAGTTGCACATCCATGGAAAGATGACAAGTCAAAACAACATATATATGACCGTGTT
TTTGATGCTAACACTACCCAAGAAGAAGTATTTGAGGACACGAAGTATCTAGTTCAATCG
GCCGTTGATGGATATAATGTTTGTATATTTGCTTATGGGCAAACTGGTTCTGGAAAAACT
TTTACAATTTATGGATCTGAAAACAATCCTGGTCTTACCCCAAGGGCTACCTCTGAACTT
TTTAGGGTGATAAAGCGTGATGGTCACAAATATTCATTTTCTTTGAAGGCATATATGGTT
GAGCTTTATCAGGATAATCTTGTGGACCTGTTGTTGGCCAAAAACGCAACACACCAAAAA
TTGGAAATAAAAAAGGATTCCAAGGGGGTTGTTACTGTTGAAAATGTGACAGTTGTGAAC
ATTTCAAGTTTTGAAGAACTGAGGGCTATAATTTTAAGAGGTTCCGAGAGAAGACACACC
GCTGGAACAAATATGAATGTTGAGAGCTCAAGGTCTCATTTAATTCTTTCAATCATTATT
GAAAGTACCAACCTCCAGACTCAATCTTATGCAAGAGGAAAGCTAAGTTTCGTGGACCTT
GCTGGTTCTGAGAGGGTGAAAAAGTCCGGCTCAGCAGGAAAACAACTGAAAGAAGCTCAA
AGCATCAATAAGTCTCTTTCTGCATTGGCTGATGTGATTGGGGCTTTATCTTCTGATGGA
CAACATATACCTTATCGGAACCATAAGTTGACAATGCTGATGAGTGATTCTCTTGGAGGC
AATGCGAAAACCTTGATGTTTGTGAATGTCTCACCAGCAGAGTCCAACCTGGAGGAGACT
TACAATTCACTCATGTATGCTTCACGAGTGCGTTGCATTGTCAATGATACGAGCAAGCAT
GTTGCCCCAAAGGAAATCATGAGGTTGAAGAAGTTAATTGCTTATTGGAAGGAGCAAGCT
GGCAAGCGTAGTGAAGACGACGACCTGGAGGAAATACAGGAAGAGAGGACACCAAAGGAG
AAAGCAGATAATCGCTTGACTAGCTGA
