# Supplementary material for: Construction and validation of co-expression vector for rice alpha tubulin and microtubule associated protein respectively fused with fluorescent proteins
Source: PeerJ. 2024 Sep 26;12:e18118. doi: 10.7717/peerj.18118 (PMC11439384; doi:10.7717/peerj.18118)
Supplement: Supplemental Information 17 [file peerj-12-18118-s017.txt]

ATGGAGGCGGCGCTGGAGGCGGCGCGCGCCAAGGACACGAAGGAGCGGCTGGCCGGGGTG
GAGCGGCTGCACGAGGCGCTGGACGCGGCGGCGCGGCAGCGCGGGCTGACGGCGGGGGAG
GTGACGGCGCTGGTGGACACCTGCATGGATCTGATACGGGACGCCAACTTCCGGGTCGCG
CAGGGCGGCCTGCAGGCGCTCTCCGCCGCCGCCGTCGTCGCCGGGGACCACTTTAAGATC
CACCTGAACGCGCTCGTCCCGGCCGCCGTCGAGCGCCTCGGGGACGGCAAGCAGCCCGTC
CGCGAGGCCGCCCGGCAGCTCCTCATCACCCTCATGGAGGTTTCTTCGCCGACAATCATA
GTTGAAAGAGCTGGAAGTTATGCATGGACTCACAAGAGTTGGAGGGTCCGGGAAGAGTTT
GTACGTACAGTGGCAACCGCGGTTGGGCTTTTTGCTTCAACCGAGCTCCCATTGCAACGA
GTTCTTCTTTCACCTGTCTTGCAATTGATGAATGATTCAAATCAAAGTGTTCGAGATGCT
GCTATCTATTGCATTGAGGAGATGTACACACATATGGGATCTCAGTTCCATGAAGAGTTG
CAGCGCCATAACTTACCTCCGTACATGCTAAGGGAGATAAATTCAAGATTGGAAAGAATA
GAACCAAAGGTTCCCACATCTGATGGTAATATCATGCAATATAAGGCTGTCGAATCTAGA
TCTGTTAGTGTTAATCCGAAAAGAGGCAGTCCAAGGACAAAAAGCACACCACGGGAAAGT
ACATTATTCGGAGGGGACACGGATATAACAGAAAAACCAGTGGAACCAGTAAGAGTTCAC
TCAGAGAAAGAATTACTTCGGGAGTTTGAGAAGATTGCAGCTACCCTTGTTCCAGAAAAG
GACTGGTCCGTGCGTATTGCTGCCATGCAAAGGATTGAAGCTTTGGTGTATGGAGGTGCT
ATTGATTATCCATCTTTTCTTATGCTCTTGAAGCAGTTGGTTCCACCTCTATCAACTCAG
CTGTCTGATCGACGGTCTAGCATTGTAAAACAGGCATGCCATCTACTCAATGTACTATCC
AAAGAACTCCTTGGTGATTTTGAGCCATGTGCTGAACTATTTATTCCGATGCTTTTTAAG
CTTGTTGTCATAACAGTGCTTGTCATAGCTGAATCAGCCGATACATGCATAAAAACCATT
CTACGGAACTGCAAGATTTCACGAATTCTTCCTCGCATAGCTGACACAGCAAAGAATGAC
CGAAGTGCAGTTCTCCGTGCTAGGTGCTGCGAGTACGCTCTTTTAATACTGGAGTATTGG
GCTGATGCCCCGGAGATACAACGTTCAGCTGATTTATACGAAGATCTAATAAAGTGCTGT
GTAGCAGATGCGATGAGTGAGGTCCGTGCAACTGCTAGAAGTTGTTATAGACTGTTTGCA
AAGACATGGCCTGAGCGTTCACGTCGGCTTTTTATGTCATTTGATCCTGCTATACAGAGG
ACTATAAACGATGAAGATGGGGGTGTGCACAAGCGGTATGCTTCACCCTCTCTTCGTGAG
AGGGTTGTGCAGCCTTCTCGTTCTTTATCACATGCAAGTGGTACAAGTGCACTTGGATAT
GGCACTTCAGCTATTGTTGCTATGGACAAAACTGCTGCTATTTCTTCAGATTCATCCTTT
TCATCAAATACTCTTCGTTTGTCACAGTCAAAGACTGTTGGGAGAAGTTCTGAAAGAAGC
CTAGAGAGTGTGCTTAACTCAAGCAAAGAAAAGGTTTCTGCCATTGAAAGTTTGCTGAAA
GGTGTAAGCATATCAGATAGGCAAAATATCTCAGCTACCCGCTCAACCAGCTTGGATCTT
GGGGTTGATCCTCCATCGTCTCGTGATCCTCCTGTTCCGCTTGCAGCAACAGCTTCAAAT
CATCTGTCCTTACAGAATTCAGCACTGCTCGACTCATCTGTTCCTAGCACCATAAATGCT
AGTGCACGAAATGGAGGCTCCCGCTTATTGGAGTCAATGACAACCCAGTTGGGCACCAGA
GAGCGATCAAGATCACCGTACTTGGGTAATATATCATCTGAGTCCATGACAAGCTTATCA
CTGCCTTTTCCAAGAAGGTCTTTGGAGAGGCCACAAGAAGGAGGCCGCATGGATGAGGGT
AGTGATATCCGGTCAACTAGGAGATTCCCCCAAACTCAAAACTATGTTGACATGCCCTAC
AGAGATGCCATCCACAGAGATTCACATAATAATCATGTTCCAAATTTCCAGAGACCTCTT
CTAAGGAAGCAAGTAATGTCAAGGGCTTCTGCCAGCATCAGGCACAGCTTTGACGATAGC
CAAGTACAGTCAGGTGACGTGTCTGGTTATACGGATGCACTGGCTTCACTAAGTGATGCT
CTTTCTGAGGGTCTCAGCCCTAGTTCGGATTGGGTAGTGAGAGTCTCAGCTTTTGAATTT
ATTCGGAATCTTCTGCAACAAGGCCAGAGAGGTATTCAGGAAATTACACAGAATTTTGAA
AAGGTCATGAAGCTGTTTTTTCGTCATTTGGATGACCCTCATCATAAGGTTGCACAAGCA
GCCTTTTCTACTCTTGCAGAACTTATTCCAGCTTGCAAGAAGCCATTTGAGAGTTATGTT
GAAAGAATTTTGCCATATGTTTTTTCCCGGCTTATTGATCCAAAAGAATTGGTAAAAAAA
CCATGCTCATCAACCTTGGATGTTGTTGGGAGAACATATGCAATTGATATGTTGCTACCT
GCCCTAGTGCGCTCACTAGATGAACAGAGGTCCCCAAAGGCAAAGTTGGCTGTTCTTGAG
TTCGCAAATAAATCGTTCAGCAAGTACACTGTAGATTCTGAAGGTTATAGTAACAGTGGG
TTCCTTAAACTGTGGCTTTCAAAATTGGCACCTTTAGTTCATGAAAAAAATGCAAAACTG
AAGGAGGCATCCATTTCTGGTATCATATCTGTTTATTCTCATTTTGATTCAACAGCAGTG
CTAAATTTTATTCTAAACTTATCTGTTGAGGAGCAAAACCTCTTGAGGCGTGCACTGAAG
CAATACACACCTCGCATTGAAGTTGATTTAGTGAACTACTTACAGAGCAAGAAAGATCGT
CCCCGTCCCAAATCTTATGATCAAGCAGATTATGGAACTTCTTCCGAAGATGGTTACGCG
CTTGCATCAAAGAAAAGCTATCCATTTGGGCGGTATTCCTCTAGTTCCCTTGATGCTGAA
GGTGGGAAATGGATGAATTCAGTGCAAGAGTCAACACCGCGTAATGCGCCTATGGCGAGA
ACTACTTCTGATATGAGCATAGATCATACTAGTCAAAGCATAGAACTGGACACTGGAAGT
GAAGTTCTTTTAACTAGAAGTAGAGAATCAAAGAATAATACTAGCTCACTAGTGGAAACT
GCTCGTTCTTGGCCAAACTATCCTGAAAAAACTGATGCGCCTTTGGATGATGAAACTGCT
ATCAGTACTCCTCGCTTAGACTTAAGCCATCGCGCTGCTTCTGATGGGCACAATGCTGTT
GGTTCTACTGCTGAAGAAAATGTTCAAGAGGGAGATATTGCTGTGAAACTTAGTTCTATA
AAGACTACCCTACATGCTGACAACGAACTGAGCATACCACAACTTCTTCATCAGATAAGC
AACGGTACCGAAGTTTCAAGTTTGGAAAAGCGGGAAGCATTACAGCAGTTGGTTAAAGCT
TCTGTTGATAATGACATCTCCATTTGGGCAAAGTATTTCAATCAAATCTTAACGGCTGTG
CTTGAGGTGCTGGATGATTCTGATTCATCTACTAGGGAGATTGCTCTGTCTTTAGTTGCC
GAGATGCTCAACAATCAGAGTGGTGCTATGGAAGAATCTATTGAAATTGTTCTGGAGAAA
CTTCTGCATGTTACCAAAGACATGGTGGCAAAGATTTCAAATGAGGCAAACCAGTGCTTA
AATGTTCTGTTAGCAAAATATGATCCTTTCAGATGTCTTGCTGTTGTGGTGCCTCTATTG
GTCAGTGATGATGAAAAGACACTTGTTGTGTGTATCAACTCCTTGACAAAGCTTGTTGGA
CGGCTTTCCGAGGAGGAATTGATGAATCAGTTGCCCACATTTTTGCCAGCACTGTTTGAT
GCTTTTAGTAACCAAAGCCCTGATGTTCGAAAGACTGTTGTATTCTGCTTGGTGGATATC
TACATCATGCTTGGGAAGGCATTCGTCCCGTATTTGGAAGGGCTTAACAGCACGCAGCTG
CGCCTTGTAACTATCTACGCAAACCGGATTTCACAAGCAAGGTCTGGCGCTCCGATTGAT
GCTAACCAATGA
