# Supplementary material for: Construction and validation of co-expression vector for rice alpha tubulin and microtubule associated protein respectively fused with fluorescent proteins
Source: PeerJ. 2024 Sep 26;12:e18118. doi: 10.7717/peerj.18118 (PMC11439384; doi:10.7717/peerj.18118)
Supplement: Supplemental Information 18 [file peerj-12-18118-s018.txt]

ATGTCGACGGAGGACGAGAAGCTCCTCAAGGAGGCGAAGAAGCTGCCGTGGGACGAGCGG
CTGCAGCACAAGAACTGGAAGGTGCGGAACGACGCCAACATCGATCTCGCCGCCCTCTGC
GACTCAATCACCGACCCCAAGGACGCCCGCCTCCGCGAGTTCGGGCCGTTGTTTAAGAAG
ACTGTGGCGGATTCGAACGCGCCGGTGCAGGAGAAGGCGTTGGATGCCCTGCTCGCTTTC
CAGCGGGCGGCTGATGCTGATGCATCGAGGTATGCTAAGGAGGTCTGTGATGCGATTGTC
GCCAAATGCCTCACTGGCCGGCCTAAGACGGTTGAGAAGGCTCAGGCTGCATTCCTCCTT
TGGGTGGAGTTGGAGGCGGCGGAGGTTTTCCTTGAATCAATGGAGAAGGCTGTAAAGAAC
AAAGTGGCCAAAGCAGTTGTACCTGCTATTGATGTGATGTTTCAGGCACTTAGTGAATTT
GGAGCTAAGGTAGTACCACCCAAAAAAATATTGAAGATGCTTCCTGAGCTGTTTGATCAT
CCAGATCAGAATGTTCGGGCTTCATCCAAGGGTTTGACACTTGAGCTTTGTCGGTGGATT
GGCAAAGAGCCTGTAAAGGCAATTTTATTTGAGAAGATGAGAGATACAATGAAAAAAGAA
TTGGAAGCAGAGCTAGCAAATGTCTCAGGAATCGCTAAGCCAACTCGCAAGATAAGATCC
GAACAAGAAAAGGAACTTGAGGAGGAAGTTGTGCCAGAGGCAGCAGGCACTAACAATTCT
GAAGAGGCAGTGCCAGAGGCCCCTATGGAGATCGATGAATACGATCTTGTTGATCCTGTT
GATATCTTAACACCACTTGAGAAGTCTGGATTTTGGGATGGTGTGAAAGCTACCAAGTGG
TCTGAAAGAAGGGATGCTGTTGCCGAGCTAACCAAACTTGCTTCAACCAAAAAAATTGCT
CCCGGTGATTTTCATGAAATCTGCCGAACACTCAAGAAGCTTATTACCGATGTCAATTTG
GCTGTTTCAGTGGAAGCTACTCAAGCAATAGGAAATTTAGCTAAAGGTTTAAGAACTCAT
TTTTCTGGAAATTCACGGGTTCTGCTTCCTGTTTTACTTGAAAAACTAAAAGAGAAAAAG
CCTACTATGACGGAAGCACTCAGTCAAACACTTCAGGCAATGCATAAGTCAGGCTGTATC
ACACTTCTTGATGTGATTGAAGATGTTCGGGTGGCCGTAAAAAACAAGGTCCCTCTTGTT
CGATCCTTAACACTGAATTGGGTCGCGTTTTGCATTGAAACAAGCAATAAAGCAACCGTG
CTAAAGTTGCACAAGGAATATGTTCCTATCTGCATGGAGTGCTTGAATGATGGCACACCG
GAAGTGCGTGACGCTTCGTTTTCTGTGTTGACTGCAATAGCTAAGATGGTTGGCATGAAA
CCATTGGAAAGATCCTTGGAGAAATTAGATGACGTGAGGAAAAAGAAACTGTCAGATATG
ATAGGCTCTGCCAGTGATACTACTTCAGGGACAGTGGCAGCCTCAAATACTGGAGTTGGC
ACATCTGCTCGTGAGGTTATGGATAGCTCATCAATGAGAAGATCTGCTGCAAGCATGCTT
AGTGGGAAAAAGCCTGTCCAGGCAGTGCCTGCTACCAAAAAGTCTGGACCTGCAAAATCT
GCCACTGCAAAGAAGACAGATGGTGGTCCACAGTCAAAGGCTTCTGCTGCTCCTGTAATT
GAAGATGTTGAGCCATCTGAAATGAGTTTGGAAGAAATAGAAGAGAAGTTAAGTTCCGTT
GTCAAATCAGAGACAATTTCCCAATTAAAGAGCACTGTCTGGAAGGAACGCCTTGAAGCT
ATTAGCATGCTAAAGCAGGAGGTGGAAAGTCTTACAGAACTAGACAAATCTGCTGAACTC
CTGGTTCGTTTATTATGTGCTGTGCCTGGATGGAGTGAAAAGAATGTGCAGGTTCAACAG
CAAGTTATTGAGGTCAGCACATACATTGCTTCAACTGTAAACAGATTTCCAAAGCGATGT
GTGGTTCTATGCCTTCTTGGCATTAGTGAAAGGGTTGCTGATATAAAAACACGGGGGCAT
GCAATGAAATGTCTCACTGCTTTTTGTGAGGCTGTTGGTCCGGGTTTTGTTTTTGAGAGG
CTATACAAAATAATGAAAGAGCACAAAAATCCAAAGGTGCTTAGCGAGGGTATTCTTTGG
ATGGTTTCTGCCGTTGAGGACTTTGGGATCTCCAATTTAAAGCTAAAGGATACAATCGAT
TTCTGCAAAGACATTGGTCTGCAGTCTAGTGCTGCTGCAACGAGAAATGCAACTATCAAA
CTAATTGGGGTTCTGCACAAGTTTGTCGGACCAGATATCAAAGGCTTCCTAAGTGATGTC
AAACCAGCGCTTCTCAGTACTCTGGATGCTGAATATGAGAAAAATCCATTTGAGGGTACC
GCTTCTGCTCCAAAGAGAACAGTAAGAGCTGCGGATGCCGTTTCTTCTGCATCTTCTGGC
ACATCTGATGGTCTGCCGAGGGAAGACATAAGTGCTAAGATAACACCTACATTATTGAAA
AATTTGGGTAGTCCAGACTGGAAGCTACGTCTGGAGTCCATAGATGCGGTCAGCAAAATT
GTTGAGGAGGCACATAAACGCATTCAGCCGACAGGAACAGTGGAGCTGTTCACAGCACTA
AGAGCCCGACTTTATGACAGCAATAAAAATTTAGTTATGGCGACCTTGTCAACAATTGGT
GGCCTTGCATCTGCAATGGGTCCTGCTGTTGAAAAATCAAGCAAGGGTATTTTGGCAGAT
GTCCTAAAATGTCTTGGCGACAATAAGAAGCACATGAGGGAATGCACATTGACTGCTCTA
GACTTATGGGTTGCTGCAGCTCAACTTGATAAGATGGTTCCATACATCACAGTAACTTTG
GGTGATCAAAAAACTGGTTCTGAAGGGCGAAAAGATCTTTTTGATTGGTTGTCTAAACAT
GCTTCGAATATGAGTGATCCGTCCGAAGCTTTGCCATTATTGAAGCCGTCTGCATCTTCT
TTGATGGATAAATCTTCTGAAGTTCGTAAAGCTGCTGAATCCTTTATGAATGAAATTCTC
AAGATTTGTGGCCAAGATGTGGTTGCGAAGAACTTGAAAGATTTGCCATCACCTACTTTG
GCCATTGTAGCAGAGCGGTTAAAACTGTCCACTGTACACGAAGGATTTTCTGACTCTGTG
AAGATGGTAACAACAAGCATGAGCTTGCCTTCAAAAGCAGGTTCAAAGAACAACAAACAT
GGTCCAAATGATCGCGGATCTAATGTTAGCAAAGCGGTATCTCAAAGAGGAATTCCAGCT
AGGTCCTCTGTTACTATGATTTCTTCTCAGGACTCTATACAGTCACAGGCGTTGTTTAAC
ATTAAGGACTCAAATAAGGAAGAGCGAGAGAGACGTGTTCTAGTAAGGAAGTTCAAGTTT
GAAGAACCTCGTCGTGAGCAGATTGATGAATTGAAGATTGAGTTATTTAGGCATTTCCGA
GAAGATGTAAGCTTGCGACTATGGAACTCTGATTTTAAGAGGCAAATAGATGGTATTGAG
TTACTACAGAAGGCATTGCCTTCTAGTAGGAAAGAAGTGATTGAGCTTCTCGATATACTA
TTAAGGTGGTTTGTCTTGCGATTTTGTGAATCTAACACAACATGTTTGCTGAAGGTGCTT
GACTTCCTTCCTGAGCTCTTTGATGTTCTGAAAGATCAGTCATACATGTTAACAGAAGCT
GAAGCTGCAATTTTCCTTCCATGTCTTATGGAGAAGTCTGGCCACAACATCGAAAAAGTC
AGAGAAAAAATGGGAGAGCTGATAAAGCAAATGGTCAACATCTATTCTCTTCCAAAACTT
CTCCCATACATTTTGGAGGGTCTACGCTCCAAGAATAACCGTACTAGGATAGAATGTGTT
GATATTATTGGATATTTCATGGACCATCATGGGACTGAGGTTAGTGGTTTACTGAAAAAT
TTGCCATCTGTAGCGGCATTAACAGCAGAACGTGATGGTGAAATCCGGAAAGCTGCTCTT
AATACACTTGCCACTGCATACAAGAACCTTGGAGATGATGTATGGAGATATGTTGGAAAA
CTTTCGGATGCTCAAAGAAGCATGCTTGATGATAGATTTAAATGGAAGGCTCGAGAAATG
GATAAGAGAAGAGAAGGAAGGCCAGGTGATGCTCGAGCAGCTTTGAGACGTTCAGTTAGA
GAGAATGGGTCTGATATTGCAGAGCAAAGCGGGGAAGCGGTTTCCCGTTCAATGGCAGGG
TCAATGATTTCAAGGGAAAACTTTGGGTATTCTGATGCTCATATGGTACCCAGGCAGATG
GCAACCGCAACACCTGGTCCAGCAGATTGGCGTGAAGCTCTTGATATTGTTGCACTAGGT
TTGCCTGAGCAGTCTGTTGAAGGAATGAAAGTTATCTGCCATGAGCTAACTCAGGCAGTT
GATCCTGAAAGCTCTGTCCTTGATGATCTGATCAAGGAAGCTGACAGATTAGTTTCATGC
TTGGCTGTTATGGTTCCAAAAACTTTTAATTTTAGCCTATCTGGGGCTTCGTCAAGATCT
TGCAAATATGTTTTAAATACTCTCATGCAGACTTTCCAGATCAAACGTCTTGCTCATGCT
GTGAAGGAGGGTACTCTAGATAACCTTATCACAGAGCTACTACTTTGGCTCTTAGATGAA
AGGGTTCCTCTTATGGATGATGGAAGTCAGCTACTCAAAGCTCTAAATGTCTTGATGCTT
AAAATCTTGGATAATGCTGAGAGAACATCCTCATTCGTTGTGCTTATTAATTTGCTGAGG
CCTTTAGACCCTTCAAGATGGCCATCCCCTACACCACCAGAGTCCCTCGCAGTGAAAAAT
CAGAAGTTCTCAGATTTAGTTGTCAAATGTTTAATTAAGTTGACAAAGGTTTTACAAAGT
ACAATATATGAAGTTGACCTTGATCGCATTCTTCAAAGCATTCATATTTATTTGCAAGAA
CTAGGGATGGAAGAGATTCGGAGAAGGGCAGGAGCCGATGACAAGCCACTTAGAATGGTC
AAAACTGTGTTGCATGAACTTGTAAAGCTTCGTGGTACAGCAATCAAAGGTCACCTTTCA
ATGGTTCCTATAGATGCTGAACCTCAGCCAATCATTTTGGCATACATTGATCTTAATCTT
CAGACCCTTGCGGCAGCTAGAATGCTGACTCCATCTGGAACTATGGGCCAAACTCACTGG
GGTGATGCAGGGTCCAATAATCCAAACCCATCAACTCATTCAACTGACGCACAGTTGAAG
CAAGAGCTTGCTGCTGTATTCAAGAAAATTGGTGACAAACAAACATGTACAATTGGTCTT
TATGAACTCTACCGGATAACCCAACTGTACCCCAAGGTTGATATATTTGCTCAGCTTCAG
AATGCAAGTGAAGCATTTAGAACCTATATCAGAGATGGGCTAGCTCAGGTGGAGAAGAAT
GCTGCTGCTGGAAGAACTCCCTCCAGCCTTCCATTATCCACACCTCCGCCAATTGCACCT
ATACCCTCTCCAAAATTTGCACCTTCACCGGTTCACACAAAATCGATAAATAACAAAACT
GATTGTAATGAAGATGATGCTGGTGGTGACACACACCCCTTCAGAGGTCAAGGGGAGATT
GATAATAGGTTACAAACTACTAACCTACAGACCGACAGATACCAATCTTCAGGGACGTTG
GATGCCCTTAGGGAACGGATGAAAAGCATTCAAGCTGCTGCTGTTGGTGCCAATTTTGAT
GGAGTTCAGGCTCGTCCATTGCCGAGCATGAATGGTAATACACTCCATGGGGGAACACGA
TTGGATGCTGACCCACAAACACAAAATATTATTCCACCCATGGACGAGAGAGCGTTATCT
GGCCTGCAAGCACGAATGGAGAGACTAAAGAGTGGGTCTATGGAACCACTTTAA
